# Supplementary material for: A PP2A molecular glue overcomes RAS/MAPK inhibitor resistance in KRAS-mutant non–small cell lung cancer
Source: J Clin Invest. 2025 Oct 14;135(23):e193790. doi: 10.1172/JCI193790 (PMC12646674; doi:10.1172/JCI193790)
Supplement: Supporting data values [file jci-135-193790-s079.xlsx]

## Sheet: Fig. 1A
Figure 1A
A549
pERK								ANOVA summary			Dunnett's multiple comparisons test	Below threshold?	Summary	Adjusted P Value
0	0.5	2	8	24	48	96		F	196.8		0 vs. 0.5	Yes	****	<0.0001
1	0.001	0.011613	0.025346	0.171457	0.231125	0.246893		P value	<0.0001		0 vs. 2	Yes	****	<0.0001
1	0.00077	0.00187	0.002361	0.00227	0.147973	0.231768		P value summary	****		0 vs. 8	Yes	****	<0.0001
1	0.0010263	0.000486592	0.00729635	0.0315466	0.118947	0.16361		Significant diff. among means (P < 0.05)?	Yes		0 vs. 24	Yes	****	<0.0001
								R squared	0.9883		0 vs. 48	Yes	****	<0.0001
											0 vs. 96	Yes	****	<0.0001
mePP2ACα
0	0.5	2	8	24	48	96		ANOVA summary			Dunnett's multiple comparisons test	Below threshold?	Summary	Adjusted P Value
1	0.260388	0.194877	0.184092	0.0187394	0.0136846	0.0223344		F	23.35		0 vs. 0.5	Yes	*	0.0355
1	1.06109	0.008849	0.021071	0.005585	0.002696	0.003033		P value	<0.0001		0 vs. 2	Yes	****	<0.0001
1	0.769714	0.0455	0.066547	0.082641	0.007823	0.120468		P value summary	****		0 vs. 8	Yes	****	<0.0001
1	1.10895	0.071356	0.005201	0.104273	0.289419	0.01306		Significant diff. among means (P < 0.05)?	Yes		0 vs. 24	Yes	****	<0.0001
1	0.145194	0.0388352	0.0121537	0.0395107	0.00772463	0.000782843		R squared	0.8335		0 vs. 48	Yes	****	<0.0001
											0 vs. 96	Yes	****	<0.0001
PP2ACα
0	0.5	2	8	24	48	96		ANOVA summary			Dunnett's multiple comparisons test	Below threshold?	Summary	Adjusted P Value
1	1.15391	2.06753	1.4529	1.21533	2.19767	2.42277		F	4.147		0 vs. 0.5	Yes	*	0.0355
1	0.915191	0.767269	1.43781	1.0345	4.38552	3.39765		P value	0.0042		0 vs. 2	Yes	****	<0.0001
1	0.773818	0.722598	0.726923	1.59071	1.48404	1.30192		P value summary	**		0 vs. 8	Yes	****	<0.0001
1	1.92456	1.80222	2.01395	2.90175	1.79528	3.00402		Significant diff. among means (P < 0.05)?	Yes		0 vs. 24	Yes	****	<0.0001
1	0.903621	0.977167	0.350344	0.21214	3.0045	2.88401		R squared	0.4705		0 vs. 48	Yes	****	<0.0001
											0 vs. 96	Yes	****	<0.0001

## Sheet: Fig. 1B
Figure 1B
H358
pERK								ANOVA summary			Dunnett's multiple comparisons test	Below threshold?	Summary	Adjusted P Value
0	0.5	2	8	24	48	96		F	17.14		0 vs. 0.5	Yes	****	<0.0001
1	0.1062	0.000491	0.009064	0.375337	1.2178	0.799612		P value	<0.0001		0 vs. 2	Yes	****	<0.0001
1	0.065596	0.042306	0.108331	0.615743	0.52349	0.335621		P value summary	****		0 vs. 8	Yes	****	<0.0001
1	0.088098	0.001386	0.026048	0.662544	0.485618	0.148774		Significant diff. among means (P < 0.05)?	Yes		0 vs. 24	No	ns	0.064
1	0.053416	0.001089	0.013075	0.91984	0.714326	0.611628		R squared	0.8304		0 vs. 48	No	ns	0.2344
											0 vs. 96	Yes	**	0.0039
mePP2ACα
0	0.5	2	8	24	48	96		ANOVA summary			Dunnett's multiple comparisons test	Below threshold?	Summary	Adjusted P Value
1	2.21029	0.355876	0.269925	0.052157	0.329984	0.10629		F	6.003		0 vs. 0.5	No	ns	0.3391
1	3.17873	1.32976	1.08628	0.089068	0.020948	0.004124		P value	0.0004		0 vs. 2	No	ns	0.9786
1	0.765128	0.77225	1.34184	0.674445	0.035225	0.002658		P value summary	***		0 vs. 8	No	ns	0.8073
1	0.854603	0.867247	0.627609	0.393895	0.070734	0.097834		Significant diff. among means (P < 0.05)?	Yes		0 vs. 24	No	ns	0.1026
1	0.720583	0.742155	0.073344	0.032703	0.025347	0.057276		R squared	0.5626		0 vs. 48	Yes	*	0.0359
											0 vs. 96	Yes	*	0.0261
PP2ACα
0	0.5	2	8	24	48	96		ANOVA summary			Dunnett's multiple comparisons test	Below threshold?	Summary	Adjusted P Value
1	1.32472	1.14972	1.0919	1.20702	1.2124	1.52313		F	5.288		0 vs. 0.5	No	ns	0.933
1	1.16208	0.865266	0.730271	1.52224	1.31268	1.9018		P value	0.0018		0 vs. 2	No	ns	0.9739
1	1.0529	1.23662	1.40596	0.867347	1.63631	1.62759		P value summary	**		0 vs. 8	No	ns	0.9983
1	1.01284	1.19392	1.03282	1.56128	2.08124	2.1341		Significant diff. among means (P < 0.05)?	Yes		0 vs. 24	No	ns	0.4247
								R squared	0.6017		0 vs. 48	Yes	*	0.0257
											0 vs. 96	Yes	**	0.0013

## Sheet: Fig. 1C; SFig. 6, A & B
	H2030					H23					H358					H2444							pERK						mePP2ACα						PP2ACα						PME1
pERK	N1	N2	N3	N4	N5	N1	N2	N3	N4		N1	N2	N3	N4	N5	N1	N2	N3	N4	N5			Source of Variation	% of total variation	P value	P value summary	Significant?		Source of Variation	% of total variation	P value	P value summary	Significant?		Source of Variation	% of total variation	P value	P value summary	Significant?		Source of Variation	% of total variation	P value	P value summary	Significant?
0	1	1	1			1	1	1			1	1	1			1	1	1					Time x Cell Line	0.01647	0.0085	**	Yes		Time x Cell Line	8.485	0.3439	ns	No		Time x Cell Line	26.95	0.0115	*	Yes		Time x Cell Line	10.03	0.6834	ns	No
2H	0	0	0			0.00588547	0	0			0	0	0			0	0.00048539	0.000122764					Time	99.96	<0.0001	****	Yes		Time	49.55	0.0007	***	Yes		Time	35.84	0.0012	**	Yes		Time	11.51	0.1625	ns	No
96H	0.0146706	0.00149067	0.00159086			0.00665401	0.000605262	0.000265615			0.023465	0.0390623	0.024688			0.0461477	0.0353378	0.00526761					Cell Line	0.007275	0.0642	ns	No		Cell Line	3.728	0.4914	ns	No		Cell Line	9.664	0.0927	ns	No		Cell Line	1.795	0.9379	ns	No
mePP2ACα																							Subject	0.005343	0.4343	ns	No		Subject	14.39	0.3117	ns	No		Subject	9.929	0.5056	ns	No		Subject	36.08	0.1557	ns	No
0	1	1	1			1	1	1	1		1	1	1			1	1	1
2H	1.03618	2.13726	2.79225			1.64195	4.2497	2.04126	0.549161		0.549161	3.11381	1.13538			1.48443	1.10779	1.15326					Comparisons						Comparisons						Comparisons						Comparisons
96H	0.300759	0.10646	0.184205			0.658941	0.45585	0.250454	0.552114		0.552114	1.02987	0.470566			0.242769	0.138301	0.171726					Dunnett's multiple comparisons test	Below threshold?	Summary	Adjusted P Value			Dunnett's multiple comparisons test	Below threshold?	Summary	Adjusted P Value			Dunnett's multiple comparisons test	Below threshold?	Summary	Adjusted P Value			Dunnett's multiple comparisons test	Below threshold?	Summary	Adjusted P Value
PP2ACα
0	1	1	1			1	1	1	1		1	1	1	1		1	1	1					H2030						H2030						H2030						H2030
2H	0.487578	1.21746	1.48278			1.33938	3.91037	1.35017	0.265082		0.265082	0.965715	1.05046	1.07114		0.67366	0.902699	0.867107					0 vs. 2H	Yes	****	<0.0001			0 vs. 2H	No	ns	0.2887			0 vs. 2H	No	ns	0.9687			0 vs. 2H	No	ns	0.4206
96H	6.45596	1.3434	2.01612			3.37777	2.46133	1.44215	1.15096		1.15096	1.57944	1.53722	0.546578		4.11913	7.2306	5.82322					0 vs. 96H	Yes	****	<0.0001			0 vs. 96H	Yes	**	0.0076			0 vs. 96H	No	ns	0.4259			0 vs. 96H	No	ns	0.2999
pT308 AKT
0	1	1	1			1	1	1			1	1	1			1	1	1					H23						H23						H23						H23
2H	0.984201	0.975438	0.930607			1.26899	1.3732	0.633838			0.561757	0.799522	2.36591			1.02817	0.683978	0.603885					0 vs. 2H	Yes	****	<0.0001			0 vs. 2H	No	ns	0.1717			0 vs. 2H	No	ns	0.4363			0 vs. 2H	No	ns	0.4649
96H	1.48849	1.20884	0.959899			0.0646708	1.32953	0.356643			0.978224	1.25461	2.7527			2.95298	2.67951	3.49739					0 vs. 96H	Yes	****	<0.0001			0 vs. 96H	Yes	*	0.0199			0 vs. 96H	No	ns	0.2577			0 vs. 96H	No	ns	0.7906
pS473 AKT
0	1	1	1			1	1	1			1	1	1			1	1	1					H358						H358						H358						H358
2H	0.808624	2.41367	0.796			1.11734	6.09222	7.23048			0.895588	11.4243	1.01438			1.07151	1.70939	0.299337					0 vs. 2H	Yes	****	<0.0001			0 vs. 2H	No	ns	0.6606			0 vs. 2H	No	ns	0.6107			0 vs. 2H	No	ns	0.5396
96H	0.855303	3.70004	1.78407			0.99117	0.849399	0.388022			2.25365	4.27115	1.95621			1.77533	4.23714	0.469644					0 vs. 96H	Yes	****	<0.0001			0 vs. 96H	No	ns	0.1154			0 vs. 96H	No	ns	0.1376			0 vs. 96H	No	ns	0.8192
LCMT1
0	1	1	1			1	1	1			1	1	1			1	1	1					H2444						H2444						H2444						H2444
2H	0.730517	1.00654	4.93046			0.972887	2.76211	1.01853			0.629731	0.688388	1.30708			0.901018	0.578521	0.429414					0 vs. 2H	Yes	****	<0.0001			0 vs. 2H	No	ns	0.257			0 vs. 2H	No	ns	0.1834			0 vs. 2H	No	ns	0.6086
96H	0.42136	0.614557	1.70506			1.52012	2.12766	1.44338			1.84431	0.302563	0.723716			0.825788	3.92089	0.928018					0 vs. 96H	Yes	***	0.0002			0 vs. 96H	Yes	**	0.0022			0 vs. 96H	No	ns	0.053			0 vs. 96H	No	ns	0.774
PME1
0	1	1	1			1	1	1			1	1	1			1	1	1
2H	1.31812	0.960295	1.44938			1.71117	2.60373	0.910822			1.10627	0.507847	0.692451			1.10057	1.45971	0.952235					pT308 AKT						pS473 AKT						LCMT1
96H	1.79196	1.13972	2.36763			1.42603	1.56257	0.639489			3.19214	1.01519	0.456235			0.98301	3.75137	0.560034					Source of Variation	% of total variation	P value	P value summary	Significant?		Source of Variation	% of total variation	P value	P value summary	Significant?		Source of Variation	% of total variation	P value	P value summary	Significant?
																							Time x Cell Line	40.32	0.0007	***	Yes		Time x Cell Line	18.01	0.2873	ns	No		Time x Cell Line	18.64	0.3528	ns	No
																							Time	16.33	0.0025	**	Yes		Time	12.35	0.1214	ns	No		Time	3.228	0.5343	ns	No
																							Cell Line	13.83	0.1713	ns	No		Cell Line	6.277	0.6361	ns	No		Cell Line	4.357	0.7859	ns	No
																							Subject	17.1	0.0404	*	Yes		Subject	28.16	0.2014	ns	No		Subject	32.57	0.2071	ns	No
																							Comparisons						Comparisons						Comparisons
																							Dunnett's multiple comparisons test	Below threshold?	Summary	Adjusted P Value			Dunnett's multiple comparisons test	Below threshold?	Summary	Adjusted P Value			Dunnett's multiple comparisons test	Below threshold?	Summary	Adjusted P Value
																							H2030						H2030						H2030
																							0 vs. 2H	No	ns	0.2381			0 vs. 2H	No	ns	0.8336			0 vs. 2H	No	ns	0.7111
																							0 vs. 96H	No	ns	0.4198			0 vs. 96H	No	ns	0.531			0 vs. 96H	No	ns	0.9772
																							H23						H23						H23
																							0 vs. 2H	No	ns	0.8975			0 vs. 2H	No	ns	0.3264			0 vs. 2H	No	ns	0.67
																							0 vs. 96H	No	ns	0.5527			0 vs. 96H	No	ns	0.5007			0 vs. 96H	No	ns	0.1617
																							H358						H358						H358
																							0 vs. 2H	No	ns	0.8835			0 vs. 2H	No	ns	0.6724			0 vs. 2H	No	ns	0.8575
																							0 vs. 96H	No	ns	0.5056			0 vs. 96H	No	ns	0.2406			0 vs. 96H	No	ns	0.9956
																							H2444						H2444						H2444
																							0 vs. 2H	No	ns	0.329			0 vs. 2H	No	ns	0.9979			0 vs. 2H	No	ns	0.2265
																							0 vs. 96H	Yes	*	0.021			0 vs. 96H	No	ns	0.6443			0 vs. 96H	No	ns	0.7216

## Sheet: Fig. 1D; SFig. 7, A & B
	H2030					H23					H1373
pERK	N1	N2	N3	N4	N5	N1	N2	N3	N4		N1	N2	N3	N4	N5
0	1	1	1			1	1	1			1	1	1	1
2H	0	0	0			0.105547	0.0993919	0.294186			0.0224342	0.492822	0.489168	0.132886
96H	0.110189	0.0305218	2.77672			0.00290758	0	0.0090309			0.717324	0.715526	0.811675	0.530164
mPP2AC
0	1	1	1			1	1	1	1		1	1	1	1	1
2H	0.350378	1.01006	0.970221			1.54056	1.47891	2.42934	1.37931		1.17816	0.204547	1.47313	0.839	0.567577
96H	0.363205	0.0111926	-0.000175445			0.792168	0.0390093	0.229525	0.113923		1.26188	0.68965	0.500527	0.403071	0.211653
PP2CA
0	1	1	1			1	1	1			1	1	1
2H	3.16217	2.08105	1.78755			1.84333	1.3797	0.569398			0.616792	0.790534	0.875664
96H	4.98997	2.49338	1.41259			0.98578	1.1373	3.8128			0.629119	0.90884	0.673636
pT308 AKT
0	1	1	1	1		1	1	1			1	1	1	1
2H	2.24456	2.54912	1.63559	0.180521		2.64047	0.689825	0.817741			1.77742	0.50862	0.943744	5.33123
96H	11.1534	1.87932	7.26968	7.79207		3.83683	1.13694	0.36765			1.21355	0.68147	0.75693	3.94186
pS473 AKT
0	1	1	1	1		1	1	1			1	1	1	1
2H	1.40828	1.74046	0.292303	1.13329		2.55196	0.986363	0.382269			0.411459	0.804089	0.157526	0.846628
96H	18.3224	5.31996	1.89771	2.37405		0.714438	0.238846	0.107521			0.560818	0.403652	0.0389276	1.40558
LCMT1
0	1	1	1	1		1	1	1	1		1	1	1	1
2H	1.59657	0.727203	0.621503	9.0473		1.59737	1.34129	1.31777	0.814327		0.547442	0.87714	0.523257	0.949085
96H	2.61277	0.887545	1.00718	0.737578		0.603115	0.95076	1.0215	0.741214		0.318608	1.29466	0.97643	2.17874
PME1
0	1	1	1	1		1	1	1	1		1	1	1	1
2H	1.38472	1.43166	1.29487	1.0525		1.52365	0.979063	1.02574	1.2756		1.2346	0.556343	1.42187	1.09677
96H	1.5883	1.01897	1.01324	0.912518		1.17338	0.849533	0.82941	0.539426		1.43137	0.651969	0.762862	1.16798
pERK						mePP2ACα						PP2ACα						PME1
Source of Variation	% of total variation	P value	P value summary	Significant?		Source of Variation	% of total variation	P value	P value summary	Significant?		Source of Variation	% of total variation	P value	P value summary	Significant?		Source of Variation	% of total variation	P value	P value summary	Significant?
Time x Cell Line	11.5	0.3407	ns	No		Time x Cell Line	21.36	0.0163	*	Yes		Time x Cell Line	13.24	0.2789	ns	No		Time x Cell Line	6.601	0.5612	ns	No
Time	34.1	0.0263	*	Yes		Time	52.63	0.0013	**	Yes		Time	10.87	0.1502	ns	No		Time	13.98	0.0643	ns	No
Cell Line	4.614	0.4551	ns	No		Cell Line	6.097	0.1163	ns	No		Cell Line	23.65	0.0562	ns	No		Cell Line	5.449	0.5231	ns	No
Subject	18.29	0.3904	ns	No		Subject	7.179	0.568	ns	No		Subject	18.52	0.363	ns	No		Subject	35.18	0.1349	ns	No
Comparisons						Comparisons						Comparisons						Comparisons
Dunnett's multiple comparisons test	Below threshold?	Summary	Adjusted P Value			Dunnett's multiple comparisons test	Below threshold?	Summary	Adjusted P Value			Dunnett's multiple comparisons test	Below threshold?	Summary	Adjusted P Value			Dunnett's multiple comparisons test	Below threshold?	Summary	Adjusted P Value
H2030						H2030						H2030						H2030
0 vs. 2H	Yes	**	0.0021			0 vs. 2H	No	ns	0.5725			0 vs. 2H	Yes	*	0.0402			0 vs. 2H	No	ns	0.0804
0 vs. 96H	No	ns	0.9993			0 vs. 96H	Yes	*	0.0279			0 vs. 96H	No	ns	0.1896			0 vs. 96H	No	ns	0.697
H23						H23						H23						H23
0 vs. 2H	Yes	**	0.009			0 vs. 2H	No	ns	0.2265			0 vs. 2H	No	ns	0.7391			0 vs. 2H	No	ns	0.3729
0 vs. 96H	Yes	***	0.0001			0 vs. 96H	Yes	**	0.0062			0 vs. 96H	No	ns	0.5629			0 vs. 96H	No	ns	0.5447
H1373						H1373						H1373						H1373
0 vs. 2H	Yes	*	0.0161			0 vs. 2H	No	ns	0.6456			0 vs. 2H	No	ns	0.1348			0 vs. 2H	No	ns	0.9132
0 vs. 96H	Yes	*	0.0228			0 vs. 96H	Yes	*	0.0194			0 vs. 96H	No	ns	0.1432			0 vs. 96H	No	ns	0.9998
pT308 AKT						pS473 AKT						LCMT1
Source of Variation	% of total variation	P value	P value summary	Significant?		Source of Variation	% of total variation	P value	P value summary	Significant?		Source of Variation	% of total variation	P value	P value summary	Significant?
Time x Cell Line	26.23	0.0239	*	Yes		Time x Cell Line	21.88	0.1534	ns	No		Time x Cell Line	10.24	0.474	ns	No
Time	18.38	0.018	*	Yes		Time	6.13	0.2838	ns	No		Time	4.402	0.4311	ns	No
Cell Line	11.87	0.1233	ns	No		Cell Line	12.22	0.1581	ns	No		Cell Line	6.879	0.3091	ns	No
Subject	17.27	0.242	ns	No		Subject	20.86	0.3965	ns	No		Subject	23.07	0.5959	ns	No
Comparisons						Comparisons						Comparisons
Dunnett's multiple comparisons test	Below threshold?	Summary	Adjusted P Value			Dunnett's multiple comparisons test	Below threshold?	Summary	Adjusted P Value			Dunnett's multiple comparisons test	Below threshold?	Summary	Adjusted P Value
H2030						H2030						H2030
0 vs. 2H	No	ns	0.4539			0 vs. 2H	No	ns	0.8633			0 vs. 2H	No	ns	0.5757
0 vs. 96H	No	ns	0.0838			0 vs. 96H	No	ns	0.3367			0 vs. 96H	No	ns	0.7265
H23						H23						H23
0 vs. 2H	No	ns	0.7931			0 vs. 2H	No	ns	0.8612			0 vs. 2H	No	ns	0.3107
0 vs. 96H	No	ns	0.7221			0 vs. 96H	No	ns	0.1111			0 vs. 96H	No	ns	0.2702
H1373						H1373						H1373
0 vs. 2H	No	ns	0.5474			0 vs. 2H	No	ns	0.1186			0 vs. 2H	No	ns	0.1401
0 vs. 96H	No	ns	0.655			0 vs. 96H	No	ns	0.3987			0 vs. 96H	No	ns	0.846

## Sheet: Fig. 2B
A549 CTG
Concentration (nM)	Empty Vector			LCMT1 gRNA #1			LCMT1 gRNA #2
0.001	100	100	100	100	100	100	100	100	100
1.1	75.8036	98.6177	99.1488	87.3602	103.795	96.1893	93.1223	96.5975	96.5343
3	59.8833	76.7255	97.9833	84.437	95.6784	95.0384	95.5309	91.9622	95.3124
10	37.1502	64.6968	86.813	70.2776	90.3501	79.4853	89.699	84.2805	88.0516
30	28.0585	39.4	64.7669	64.2107	87.457	69.6701	82.8654	78.6533	75.623
100	21.0299	11.5695	43.3167	53.4644	69.1339	64.1932	61.6915	60.6784	60.683
300	9.80649	3.51052	19.0444	56.0775	46.0866	56.8709	59.2844	59.4325	60.3603
1000	4.26515	3.43541	13.4396	54.2903	41.7363	48.3902	54.7133	45.6842	46.3853
3000	5.55253	3.39478	14.2581	56.1794	45.4304	42.8064	53.8851	47.3398	45.8434
10000	6.79674	2.92756	13.7146	42.9638	44.9211	38.9104	52.7351	51.2692	49.9794
	Empty Vector	LCMT1 gRNA #1	LCMT1 gRNA #2
log(inhibitor) vs. response -- Variable slope (four parameters)
Best-fit values
Bottom	= 0.000	= 0.000	= 0.000
Top	= 100.0	= 100.0	= 100.0
LogIC50	1.326	3.114	3.392
HillSlope	-0.6928	-0.2881	-0.2833
IC50	21.18	1302	2467
Span	= 100.0	= 100.0	= 100.0
95% CI (profile likelihood)
LogIC50	1.127 to 1.524	2.855 to 3.428	3.143 to 3.701
HillSlope	-0.9533 to -0.5146	-0.3524 to -0.2309	-0.3401 to -0.2320
IC50	13.41 to 33.39	716.0 to 2678	1389 to 5021
Goodness of Fit
Degrees of Freedom	28	28	28
R squared	0.8994	0.8632	0.881
Sum of Squares	4110	1885	1399
Sy.x	12.12	8.205	7.069
Constraints
Bottom	Bottom = 0	Bottom = 0	Bottom = 0
Top	Top = 100	Top = 100	Top = 100
Number of points
# of X values	30	30	30
# Y values analyzed	30	30	30

## Sheet: Fig. 2D
H358 CTG
Concentration [nM]	Empty Vector			gRNA #1			gRNA #2
0	100	100	100	100	100	100	100	100	100
0.3	85.7729	83.1379	98.2382	87.0623	101.67	93.3986	94.0308	96.842	94.0308
1	80.8868	82.2087	99.2389	85.4285	97.0917	82.7453	92.1114	99.3481	92.1114
3	71.3046	79.5735	96.2383	78.3594	97.2213	76.0336	87.7769	92.5713	87.7769
10	52.7826	78.888	95.2304	74.5582	85.3675	73.7872	81.1901	84.3791	81.1901
30	42.3225	53.1302	86.2395	67.1557	64.6601	68.0678	79.7034	68.1503	79.7034
100	39.6921	31.5309	48.3409	57.0824	47.0815	48.043	97.0917	97.2213	68.1164
300	32.7668	6.44326	18.3409	48.2311	44.5498	38.9195	38.3002	39.6048	50.4198
1000	30.0748	3.856	12.3489	32.0774	36.1076	35.7359	41.3736	40.2714	40.719
3000	28.771	0.4523	6.23	23.1744	25.9464	26.516	42.9971	15.3072	41.3736
10000	0.2334	0.452	0.4523	16.3721	17.4622	13.5336	19.4747	14.5268	28.7437
	Empty Vector	gRNA #1	gRNA #2
	EV	gRNA #1	gRNA #2
log(inhibitor) vs. response -- Variable slope (four parameters)
Best-fit values
Bottom	= 0.000	= 0.000	= 0.000
Top	= 100.0	= 100.0	= 100.0
LogIC50	1.688	2.223	2.712
HillSlope	-0.5896	-0.4026	-0.4584
IC50	48.7	167.2	515.5
Span	= 100.0	= 100.0	= 100.0
95% CI (profile likelihood)
LogIC50	1.465 to 1.907	2.105 to 2.343	2.493 to 2.945
HillSlope	-0.8042 to -0.4467	-0.4507 to -0.3593	-0.5935 to -0.3558
IC50	29.20 to 80.66	127.4 to 220.3	311.0 to 881.6
Goodness of Fit
Degrees of Freedom	28	28	28
R squared	0.8806	0.9628	0.8634
Sum of Squares	4365	810.1	3183
Sy.x	12.49	5.379	10.66
Constraints
Bottom	Bottom = 0	Bottom = 0	Bottom = 0
Top	Top = 100	Top = 100	Top = 100
Number of points
# of X values	30	30	30
# Y values analyzed	30	30	30

## Sheet: Fig. 2F
A549 CTG
Concentration (nM)	Empty Vector			LCMT1 gRNA #1			V5-LCMT1
0.001	100	100	100	100	100	100	100	100	100
1.1	99.1488	98.2436	94.8015	101.141	97.3424	99.8723	99.866	100.198	98.2441
3	86.813	82.6624	82.0641	87.1549	89.7907	92.9866	96.8677	96.0766	96.1183
10	64.7669	61.9127	61.1101	77.157	82.3465	83.2589	87.4044	87.1504	84.4027
30	43.3167	46.2938	42.7738	66.5991	61.1088	68.5854	76.6491	75.8438	76.4869
100	19.0444	19.6831	19.6764	66.6934	67.445	68.3579	25.7081	21.4569	26.3775
300	13.4396	14.7727	13.9852	51.635	50.3956	52.3772	17.3216	22.442	22.5912
1000	14.2581	15.5974	13.1105	44.5294	44.4538	44.4218	10.9365	11.0897	11.5603
3000	12.3199	11.3479	12.5993	27.6002	30.983	29.5108	10.6112	10.1077	10.0806
10000	3.7146	4.33197	3.96053	22.4392	25.3829	24.0003	9.99815	7.88169	8.62826
	Empty Vector	LCMT1 gRNA #1	V5-LCMT1
log(inhibitor) vs. response -- Variable slope (four parameters)
Best-fit values
Bottom	= 0.000	= 0.000	= 0.000
Top	= 100.0	= 100.0	= 100.0
LogIC50	1.358	2.625	1.783
HillSlope	-0.746	-0.4003	-1.065
IC50	22.81	422	60.69
Span	= 100.0	= 100.0	= 100.0
95% CI (profile likelihood)
LogIC50	1.273 to 1.444	2.518 to 2.736	1.692 to 1.877
HillSlope	-0.8688 to -0.6452	-0.4442 to -0.3601	-1.402 to -0.8450
IC50	18.75 to 27.82	329.6 to 544.3	49.24 to 75.37
Goodness of Fit
Degrees of Freedom	28	28	28
R squared	0.9785	0.9698	0.97
Sum of Squares	832.4	624.2	1376
Sy.x	5.452	4.721	7.011
Constraints
Bottom	Bottom = 0	Bottom = 0	Bottom = 0
Top	Top = 100	Top = 100	Top = 100
Number of points
# of X values	30	30	30
# Y values analyzed	30	30	30

## Sheet: Fig. 2I
Figure 2I
A549 CDX WT vs LCMT1-KO
Days	Wildtype Vehicle										Wildtype Trametinib 1mg/kg										LCMT1 KO Vehicle										LCMT1 KO Trametnib 1mg/kg
	Mouse 1	Mouse 2	Mouse 3	Mouse 4	Mouse 5	Mouse 6	Mouse 7	Mouse 8	Mouse 9	Mouse 10	Mouse 1	Mouse 2	Mouse 3	Mouse 4	Mouse 5	Mouse 6	Mouse 7	Mouse 8	Mouse 9	Mouse 10	Mouse 1	Mouse 2	Mouse 3	Mouse 4	Mouse 5	Mouse 6	Mouse 7	Mouse 8	Mouse 9	Mouse 10	Mouse 1	Mouse 2	Mouse 3	Mouse 4	Mouse 5	Mouse 6	Mouse 7	Mouse 8	Mouse 9	Mouse 10
0	108	75	126	87.5	72	75	75	75	75	126	75	60.75	108	75	108	87.5	75	87.5	75	75	108	162	125	224	117	75	147.875	87.5	162		75	75	144	245	147.875	147.875	62.5	135	108
4	183.75	108	256	162	307.062	117	153	147.875	108	288	15.75	30.625	44	24.5	50.625	27	48	40	27.5625	62.5	169	180	216	365.625	126	126	253.125	112.5	245		81.25	196	288	245	75	183.75	75	183.75	171.5
8	196	126	288	288	500	147.875	162	196	135	383.562	20.25	27	40	24.5	45.5625	18.75	32	27.5625	24.5	62.5	256	216	234	526.5	75	126	272	180	269.5		75	196	196	500	126	196	75	256	225
12	364.5	196	364.5	320	500	126	232.75	256	196	500	18	24.75	15.625	30.625	40	12	18	32	13.5	36	451.25	526.5	318.5	384	126	158.438	307.062	245	365.625		117	272	325.125	500	239.062	272	75	320	272
16	496.375	307.062	451.25	379.312	606.375	220.5	361.25	272	304	726	18	24.5	15.625	10	27.5625	11	12.5	21.4375	9.375	20.25	405	675	270	675	210.938	225	406.125	295.312	432		245	272	384.75	633.938	405	304	159.25	500	267.188
20	600	364.5	500	525	600	550	500	288	405	936	20.25	22.5	22.5	15.625	27.5625	10	18	15.75	13.5	32	500	729	367.5	847	144	256	451.25	281.75	448		320	288	451.25	650	451.25	320	225	500	361.25
24	859.625	578.812	606.375	864	991.875	1015.62	578.812	379.312	600	1267.5	18	15.75	20.25	14.0625	18	10	13.5	13.5	13.5	15.75	665.5	950	800	1080	336	384.75	600	526.5	700		525	500	600	847	600	550	325.125	726	496.375
28	716.625	578.812	525	695.75	1008	1015.62	550	379.312	650	1140.75	27.5625	9.375	50.625	14.0625	18	22.5	21.4375	21.4375	15.75	21.4375	633.938	688.5	800	1044	352	451.25	575	546.75	877.25		525	473.812	625	816.75	575	606.375	384.75	661.5	496.375
32	786.5	665.5	695.75	793.5	936	900	550	473.812	689.062	1140.75	27	15.625	108	18	36	22.5	18	32	24.5	36	633.938	1296	882	1116	352	675	600	564.062	1080		500	550	600	609.188	550	665.5	451.25	695.75	575
34	689.062	725	864	900	936	936	661.5	496.375	650	1183	30.625		171.5	27.5625	183.75	40.5	45.5625	22.5	45.5625	27.5625	661.5	1911	968		309.375	675	550	526.5	826.875		550	496.375	700	675	609.188	633.938	661.5	726	496.375

## Sheet: Fig. 2J
Figure 2J
Percent change in tumor volume
Days	Wildtype Vehicle										Wildtype Trametinib 1mg/kg										LCMT1 KO Vehicle										LCMT1 KO Trametnib 1mg/kg
	Mouse 1	Mouse 2	Mouse 3	Mouse 4	Mouse 5	Mouse 6	Mouse 7	Mouse 8	Mouse 9	Mouse 10	Mouse 1	Mouse 2	Mouse 3	Mouse 4	Mouse 5	Mouse 6	Mouse 7	Mouse 8	Mouse 9	Mouse 10	Mouse 1	Mouse 2	Mouse 3	Mouse 4	Mouse 5	Mouse 6	Mouse 7	Mouse 8	Mouse 9	Mouse 10	Mouse 1	Mouse 2	Mouse 3	Mouse 4	Mouse 5	Mouse 6	Mouse 7	Mouse 8	Mouse 9	Mouse 10
0	0	0	0	0	0	0	0	0	0	0	0	0	0	0	0	0	0	0	0	0	0	0	0	0	0	0	0	0	0		0	0	0	0	0	0	0	0	0
4	70.1389	44	103.175	85.1429	326.476	56	104	97.1667	44	128.571	-79	-49.5885	-59.2593	-67.3333	-53.125	-69.1429	-36	-54.2857	-63.25	-16.6667	56.4815	11.1111	72.8	63.2255	7.69231	68	71.175	28.5714	51.2346		8.33333	161.333	100	0	-49.2815	24.2604	20	36.1111	58.7963
8	81.4815	68	128.571	229.143	594.444	97.1667	116	161.333	80	204.415	-73	-55.5556	-62.963	-67.3333	-57.8125	-78.5714	-57.3333	-68.5	-67.3333	-16.6667	137.037	33.3333	87.2	135.045	-35.8974	68	83.9391	105.714	66.358		0	161.333	36.1111	104.082	-14.7929	32.5444	20	89.6296	108.333
12	237.5	161.333	189.286	265.714	594.444	68	210.333	241.333	161.333	296.825	-76	-59.2593	-85.5324	-59.1667	-62.963	-86.2857	-76	-63.4286	-82	-52	317.824	225	154.8	71.4286	7.69231	111.25	107.65	180	125.694		56	262.667	125.781	104.082	61.6653	83.9391	20	137.037	151.852
16	359.606	309.417	258.135	333.5	742.188	194	381.667	262.667	305.333	476.19	-76	-59.6708	-85.5324	-86.6667	-74.4792	-87.4286	-83.3333	-75.5	-87.5	-73	275	316.667	116	201.339	80.2885	200	174.641	237.5	166.667		226.667	262.667	167.188	158.75	173.88	105.579	154.8	270.37	147.396
20	455.556	386	296.825	500	733.333	633.333	566.667	284	440	642.857	-73	-64.7119	-79.1667	-79.1667	-74.4792	-88.5714	-76	-82	-82	-57.3333	362.963	350	194	278.125	23.0769	241.333	205.156	222	176.543		326.667	284	213.368	165.306	205.156	116.399	260	270.37	234.491
24	695.949	671.75	381.25	887.429	1277.6	1254.17	671.75	405.75	700	905.952	-76	-74.0741	-81.25	-81.25	-83.3333	-88.5714	-82	-84.5714	-82	-79	516.204	486.42	540	382.143	187.179	413	305.748	501.714	332.099		600	566.667	316.667	245.714	305.748	271.936	420.2	437.778	359.606
28	563.542	671.75	316.667	695.143	1300	1254.17	633.333	405.75	766.667	805.357	-63.25	-84.5679	-53.125	-81.25	-83.3333	-74.2857	-71.4167	-75.5	-79	-71.4167	486.979	325	540	366.071	200.855	501.667	288.842	524.857	441.512		600	531.75	334.028	233.367	288.842	310.059	515.6	390	359.606
32	628.241	787.333	452.183	806.857	1200	1100	633.333	531.75	818.75	805.357	-64	-74.2798	0	-76	-66.6667	-74.2857	-76	-63.4286	-67.3333	-52	486.979	700	605.6	398.214	200.855	800	305.748	544.643	566.667		566.667	633.333	316.667	148.648	271.936	350.042	622	415.37	432.407
34	538.021	866.667	585.714	928.571	1200	1148	782	561.833	766.667	838.889	-59.1667	-100	58.7963	-63.25	70.1389	-53.7143	-39.25	-74.2857	-39.25	-63.25	512.5	1079.63	674.4	-100	164.423	800	271.936	501.714	410.417		633.333	561.833	386.111	175.51	311.961	328.698	958.4	437.778	359.606

## Sheet: Fig. 2H
Figure 2H
A549 CFA
Concentration (nM)	Empty Vector			LCMT1 gRNA #1			V5-LCMT1
1e-10	100	100	100	100	100	100	100	100	100
1.1	79.7059	92.56	90.81	88.3784	101.271	93.755	91.6011	80.722	97.7511
3	65.5882	83.79	73.11	103.243	102.917	119.802	72.8346	73.2043	90.2049
10	51.7647	62.91	58.93	72.7027	82.9316	118.948	45.2756	48.7905	64.1679
30	32.0588	41.48	32.05	74.3243	73.1736	87.9637	17.8478	19.3524	23.988
100	18.5294	21.45	16.03	56.7568	64.1135	94.6624	22.9659	8.18757	8.64568
300	15.2941	16.86	13.37	27.5676	32.4929	22.3646	3.28084	6.84779	4.64768
1000	15.8824	12.04	10.01	18.1081	17.4716	8.2466	6.16798	5.43357	3.24838
3000	15.5882	10.02	11.16	16.2162	10.9461	3.28263	1.1811	5.99181	3.69815
10000	12.6471	8.23	7.34	17.027	12.2746	2.32186	8.26772	5.508	3.49825
		Empty Vector	LCMT1 gRNA #1	V5-LCMT1
	log(inhibitor) vs. response -- Variable slope (four parameters)
	Best-fit values
	Bottom	= 0.000	= 0.000	= 0.000
	Top	= 100.0	= 100.0	= 100.0
	LogIC50	1.185	2.22	1.017
	HillSlope	-0.616	-0.9748	-1.004
	IC50	15.32	165.8	10.41
	Span	= 100.0	= 100.0	= 100.0
	95% CI (profile likelihood)
	LogIC50	1.074 to 1.297	2.057 to 2.384	0.9348 to 1.100
	HillSlope	-0.7382 to -0.5175	-1.504 to -0.6999	-1.224 to -0.8353
	IC50	11.86 to 19.81	114.0 to 242.2	8.606 to 12.60
	Goodness of Fit
	Degrees of Freedom	28	28	28
	R squared	0.965	0.9141	0.9746
	Sum of Squares	1157	4014	1069
	Sy.x	6.427	11.97	6.179
	Constraints
	Bottom	Bottom = 0	Bottom = 0	Bottom = 0
	Top	Top = 100	Top = 100	Top = 100
	Number of points
	# of X values	30	30	30
	# Y values analyzed	30	30	30

[truncated: 85 more sheets: Fig. 3A; SFig. 11A, Fig. 3B; SFig. 11B & C, Fig. 3E; Fig. 4E, Fig. 3F; SFig. 11D & E , Fig. 4A; SFig. 12A, Fig. 4B; SFig. 12B & C, Fig. 4F; SFig. 12 D & E, Fig. 5A; SFig. 13A & B, Fig. 5C & D; SFig. 13C , Fig. 5E; SFig. 13D, Fig. 5F; SFig. 13E, Fig. 6A; SFig. 16D, Fig. 6B, Fig. 6C, Fig. 6D; SFig. 15A; SFig. 18D, Fig. 6E; SFig. 15B, Fig. 6F; SF 15C, Fig. 7B, Fig. 7C; SFig. 21A, Fig. 7D; SFig. 21B …]
